# Supplementary material for: FOXM1 functions collaboratively with PLAU to promote gastric cancer progression
Source: J Cancer. 2020 Jan 1;11(4):788–94. doi: 10.7150/jca.37323 (PMC6959008; doi:10.7150/jca.37323)
Supplement: Supplementary file 2 — Supplementary tables. [file jcav11p0788s2.zip]

Archive with 6 entries (6 files):
- Supplementary Table 1.xlsx
- Supplementary Table 2.docx
- Supplementary Table 3.xlsx
- Supplementary Table 4.xlsx
- Supplementary Table 5.xlsx
- Supplementary Table 6.docx
