# Supplementary material for: FOXM1 functions collaboratively with PLAU to promote gastric cancer progression
Source: J Cancer. 2020 Jan 1;11(4):788–94. doi: 10.7150/jca.37323 (PMC6959008; doi:10.7150/jca.37323)
Supplement: Supplementary file 2 — Supplementary tables. [file jcav11p0788s2.zip › Supplementary Table 1.xlsx]

## Sheet: Sheet1
Supplementary Table 1. Number of patients in each group in figure 1.
	OS	RFS
FOXM1+ PLAU+	146	88
FOXM1- PLAU-	216	134
FOXM1+ PLAU-	141	83
FOXM1- PLAU+	95	58
FOXM1+	287	171
FOXM1-	311	192
PLAU+	241	146
PLAU-	357	217
