# Supplementary material for: FOXM1 functions collaboratively with PLAU to promote gastric cancer progression
Source: J Cancer. 2020 Jan 1;11(4):788–94. doi: 10.7150/jca.37323 (PMC6959008; doi:10.7150/jca.37323)
Supplement: Supplementary file 2 — Supplementary tables. [file jcav11p0788s2.zip › Supplementary Table 3.xlsx]

## Sheet: table
Supplementary Table 3. The differences of Mutation and clinical attributes between FOXM1+PLAU+ and FOXM-PLAU- groups.
Mutation and Clinical Attribute	Statistical Test	p-Value	q-Value
Mutation Count	Kruskal Wallis Test	1.54e-10	9.26e-09
Fraction Genome Altered	Kruskal Wallis Test	0.000173	0.0052
Diagnosis Age	Kruskal Wallis Test	0.0268	0.37
Family History of Stomach Cancer	Chi-squared Test	0.0352	0.37
Positive Finding Lymph Node Hematoxylin and Eosin Staining Microscopy Count	Kruskal Wallis Test	0.0497	0.37
Lymph Node(s) Examined Number	Kruskal Wallis Test	0.0573	0.37
Longest Dimension	Kruskal Wallis Test	0.0745	0.37
Neoplasm Disease Lymph Node Stage American Joint Committee on Cancer Code	Chi-squared Test	0.0762	0.37
Patient Primary Tumor Site	Chi-squared Test	0.0784	0.37
Specimen Second Longest Dimension	Kruskal Wallis Test	0.0991	0.37
Number of Relatives w/Stomach Cancer	Chi-squared Test	0.104	0.37
Neoplasm Histologic Type Name	Chi-squared Test	0.122	0.37
Tumor sample procurement country	Chi-squared Test	0.123	0.37
Neoplasm Histologic Grade	Chi-squared Test	0.148	0.41
American Joint Committee on Cancer Tumor Stage Code	Chi-squared Test	0.193	0.476
Tissue Source Site	Chi-squared Test	0.198	0.476
Sample Initial Weight	Kruskal Wallis Test	0.242	0.547
Neoplasm Disease Stage American Joint Committee on Cancer Code	Chi-squared Test	0.293	0.586
Primary Lymph Node Presentation Assessment Ind-3	Chi-squared Test	0.309	0.586
Race Category	Chi-squared Test	0.335	0.586
American Joint Committee on Cancer Metastasis Stage Code	Chi-squared Test	0.358	0.586
Treatment Type	Chi-squared Test	0.371	0.586
Shortest Dimension	Kruskal Wallis Test	0.427	0.618
New Neoplasm Event Post Initial Therapy Indicator	Chi-squared Test	0.448	0.618
Sex	Chi-squared Test	0.543	0.652
H-PYLORI Infection	Chi-squared Test	0.598	0.696
Did patient start adjuvant postoperative radiotherapy?	Chi-squared Test	0.603	0.696
Barretts Esophagus	Chi-squared Test	0.68	0.755
Treatment	Chi-squared Test	0.788	0.83
Adjuvant Postoperative Targeted Therapy Administered Indicator	Chi-squared Test	0.88	0.91
Surgical Margin Resection Status	Chi-squared Test	0.94	0.956
Reflux History	Chi-squared Test	0.997	0.997
