# Supplementary material for: FOXM1 functions collaboratively with PLAU to promote gastric cancer progression
Source: J Cancer. 2020 Jan 1;11(4):788–94. doi: 10.7150/jca.37323 (PMC6959008; doi:10.7150/jca.37323)
Supplement: Supplementary file 2 — Supplementary tables. [file jcav11p0788s2.zip › Supplementary Table 4.xlsx]

## Sheet: Supplementary Table 5
Supplementary Table 4. Mutations enriched in FOXM1+PLAU+ and FOXM1+PLAU+ group.
Gene	Cytoband	FOXM1+PLAU+	FOXM1-PLAU-	Log Ratio	p-Value	q-Value	Enriched in
ZFHX4	8q21.13	31 (27.68%)	6 (5.31%)	2.38	3.569e-06	0.0294	FOXM1+PLAU+
JARID2	6p22.3	20 (17.86%)	1 (0.88%)	4.33	4.12e-06	0.0294	FOXM1+PLAU+
SYNE1	6q25.2	40 (35.71%)	12 (10.62%)	1.75	5.777e-06	0.0294	FOXM1+PLAU+
