# Supplementary material for: FOXM1 functions collaboratively with PLAU to promote gastric cancer progression
Source: J Cancer. 2020 Jan 1;11(4):788–94. doi: 10.7150/jca.37323 (PMC6959008; doi:10.7150/jca.37323)
Supplement: Supplementary file 2 — Supplementary tables. [file jcav11p0788s2.zip › Supplementary Table 5.xlsx]

## Sheet: Supplementary Table 6
Supplementary Table 5. Protein changes of key signaling pathways from RPPA data of TCGA.
Gene	Cytoband	Log Ratio	p-Value	q-Value	FOXM1+PLAU+
CCNB1	5q13.2	0.79	1.09e-12	2.49e-10	Over-expressed
TFRC	3q29	0.77	2.13e-11	2.43e-09	Over-expressed
FOXM1	12p13.33	0.37	2.64e-09	2e-07	Over-expressed
ASNS	7q21.3	0.47	1.71e-08	9.72e-07	Over-expressed
RICTOR	5p13.1	-1.53	2.95e-08	1.34e-06	Under-expressed
SERPINE1	7q22.1	0.65	3.72e-08	1.42e-06	Over-expressed
KIT	4q12	-0.37	1.71e-07	4.88e-06	Under-expressed
PCNA	20p12.3	0.32	1.71e-07	4.88e-06	Over-expressed
FASN	17q25.3	0.66	2.74e-07	6.95e-06	Over-expressed
PRKCA_PS657		-0.34	3.51e-07	7.99e-06	Under-expressed
CAV1	7q31.2	-0.76	6.5e-07	1.35e-05	Under-expressed
MYH11	16p13.11	-2.72	1.99e-06	3.77e-05	Under-expressed
BCL2	18q21.33	-0.24	2.31e-06	4.05e-05	Under-expressed
EIF4EBP1	8p11.23	0.32	5.12e-06	7.93e-05	Over-expressed
FOXO3_PS318_S321	6q21	-0.17	5.21e-06	7.93e-05	Under-expressed
PRKCA	17q24.2	-0.33	8.9e-06	0.000123	Under-expressed
MSH6	2p16.3	0.33	9.17e-06	0.000123	Over-expressed
ACVRL1	12q13.13	-0.22	9.77e-06	0.000124	Under-expressed
PRKCD_PS664		-0.15	1.65e-05	0.000198	Under-expressed
CCNE1	19q12	0.43	2.28e-05	0.00026	Over-expressed
CLDN7	17p13.1	0.71	2.84e-05	0.000309	Over-expressed
MYH9_PS1943		0.35	3.74e-05	0.000387	Over-expressed
CASP7	10q25.3	0.7	5.88e-05	0.000583	Over-expressed
PGR	11q22.1	-0.12	8.18e-05	0.000777	Under-expressed
PRKAA1	5p13.1	-0.16	9.48e-05	0.000865	Under-expressed
CCNE2	8q22.1	0.2	0.000233	0.00204	Over-expressed
ESR1	6q25.1-q25.2	-0.15	0.000284	0.0024	Under-expressed
ACACA	17q12	0.42	0.000327	0.00266	Over-expressed
XRCC1	19q13.31	0.14	0.00035	0.00275	Over-expressed
FN1	2q35	0.34	0.000473	0.00359	Over-expressed
CDK1_PY15		0.14	0.000491	0.00361	Over-expressed
GAPDH	12p13.31	0.35	0.000542	0.00386	Over-expressed
SMAD1	4q31.21	0.25	0.000701	0.00484	Over-expressed
ITGA2	5q11.2	0.24	0.000768	0.00515	Over-expressed
CHEK2	22q12.1	0.22	0.000885	0.00576	Over-expressed
RAB11A	15q22.31	-0.15	0.000973	0.00599	Under-expressed
RAB11B	19p13.2	-0.15	0.000973	0.00599	Under-expressed
MSH2	2p21-p16.3	0.19	0.00102	0.00614	Over-expressed
BAD_PS112		-0.18	0.00109	0.00635	Under-expressed
SRSF1	17q22	0.12	0.00217	0.0122	Over-expressed
MTOR_PS2448		-0.12	0.0022	0.0122	Under-expressed
EIF4EBP1_PS65		-0.19	0.00233	0.0126	Under-expressed
RPS6_PS235_S236	9p21	0.3	0.00293	0.0152	Over-expressed
TSC2_PT1462		-0.1	0.00294	0.0152	Under-expressed
CASP3	4q35.1	0.14	0.00424	0.0215	Over-expressed
PRKCB_PS660		-0.29	0.00444	0.022	Under-expressed
COL6A1	21q22.3	-0.16	0.00561	0.0262	Under-expressed
KDR	4q12	-0.2	0.00562	0.0262	Under-expressed
BECN1	17q21.31	-0.07	0.00563	0.0262	Under-expressed
BRCA2	13q13.1	-0.07	0.00581	0.0265	Under-expressed
EIF4E	4q23	0.12	0.00671	0.03	Over-expressed
DPP4	2q24.2	-0.11	0.00707	0.031	Under-expressed
NFKB1_PS536		-0.29	0.00755	0.0325	Under-expressed
GSK3A_PS21_S9	19q13.2	-0.22	0.00819	0.0339	Under-expressed
GSK3B_PS21_S9	3q13.3	-0.22	0.00819	0.0339	Under-expressed
CCND1	11q13.3	-0.1	0.00853	0.0347	Under-expressed
PRKAA1_PT172		-0.18	0.00871	0.0348	Under-expressed
BIRC2	11q22.2	0.08	0.0112	0.0439	Over-expressed
